# Supplementary material for: Functional characterization of the AGL1 aegerolysin in the mycoparasitic fungus Trichoderma atroviride reveals a role in conidiation and antagonism
Source: Mol Genet Genomics. 2020 Oct 14;296(1):131–40. doi: 10.1007/s00438-020-01732-3 (PMC7840653; doi:10.1007/s00438-020-01732-3)
Supplement: Supplementary file 3 — Supplementary file3 (XLSX 21 kb) [file 438_2020_1732_MOESM3_ESM.xlsx]

## Sheet: Table S1
	Distribution of aegerolysin gene in 100 fungal species from Sordariomycota
S.N.	Species name	Aegerolysin	Protein ID	References
1	Acremonium chrysogenum ATCC 11550	0		Terfehr D et al., 2014	Genome Sequence and Annotation of Acremonium chrysogenum, Producer of the β-Lactam Antibiotic Cephalosporin C. Genome Announc. 2014 Sep 18;2(5)
2	Beauveria bassiana ARSEF 2860	1	GenBank: EJP68699.1	Xiao G et al., 2012	Genomic perspectives on the evolution of fungal entomopathogenicity in Beauveria bassiana. Sci Rep. 2012;2:483
3	Chaetomium globosum v1.0	0		Cuomo CA et al., 2015	Draft Genome Sequence of the Cellulolytic Fungus Chaetomium globosum. Genome Announc. 2015 Feb 26;3(1)
4	Chaetomium thermophilum var thermophilum DSM 1495	0		Amlacher S et al., 2011	Insight into structure and assembly of the nuclear pore complex by utilizing the genome of a eukaryotic thermophile. Cell. 2011 Jul 22;146(2):277-89
88	Clonostachys rosea IK726	1	BN8691_T00010227	Karlsson et al., 2014	Insights on the evolution of mycoparasitism from the genome of Clonostachys rosea. Genome Biol. Evol. 7, 465–480
89	Clonostachys rosea CBS 216.74	1	CROS216-74T00013462_1	Broberg et al., 2018	Out in the Cold: Identification of Genomic Regions Associated With Cold Tolerance in the Biocontrol Fungus Clonostachys rosea Through Genome-Wide Association Mapping. Front. Microbiol. 9:2844.
90	Clonostachys rosea CBS 907.72E	1	CROS907.72ET00013269_1	Broberg et al., 2018	Out in the Cold: Identification of Genomic Regions Associated With Cold Tolerance in the Biocontrol Fungus Clonostachys rosea Through Genome-Wide Association Mapping. Front. Microbiol. 9:2844.
91	Clonostachys rosea NHH.48.2	1	CROSNHH.48.2T00012403_1	Broberg et al., 2018	Out in the Cold: Identification of Genomic Regions Associated With Cold Tolerance in the Biocontrol Fungus Clonostachys rosea Through Genome-Wide Association Mapping. Front. Microbiol. 9:2844.
92	Clonostachys solani 1703	2	CSOLT00010301_1; CSOLT00006985_1	Broberg et al., 2020	Comparative genomics highlights the importance of drug efflux transporters during evolution of mycoparasitism in Clonostachys subgenus Bionectria (Fungi, Ascomycota, Hypocreales). Evolutionary application, doi: 10.1111/eva.13134
93	Clonostachys byssicola CBS 245.78	1	CBYS245.78T00008007_1	Broberg et al., 2020	Evolutionary application, doi: 10.1111/eva.13134
94	Clonostachys rhizophaga CBS 906.72A	1	CRHIZ906.72AT00008586_1	Broberg et al., 2020	Comparative genomics highlights the importance of drug efflux transporters during evolution of mycoparasitism in Clonostachys subgenus Bionectria (Fungi, Ascomycota, Hypocreales). Evolutionary application, doi: 10.1111/eva.13134
95	Clonostachys rhizophaga YKD085	1	CRHIZYKD0085T00015560_1	Broberg et al., 2020	Comparative genomics highlights the importance of drug efflux transporters during evolution of mycoparasitism in Clonostachys subgenus Bionectria (Fungi, Ascomycota, Hypocreales). Evolutionary application, doi: 10.1111/eva.13134
97	Clonostachys chloroleuca CBS 227.48	1	CCHL227.48T00012420_1	Broberg et al., 2020	Comparative genomics highlights the importance of drug efflux transporters during evolution of mycoparasitism in Clonostachys subgenus Bionectria (Fungi, Ascomycota, Hypocreales). Evolutionary application, doi: 10.1111/eva.13134
98	Clonostachys chloroleuca 67-1	1	CCHL67-1T00012416_1	Broberg et al., 2020	Comparative genomics highlights the importance of drug efflux transporters during evolution of mycoparasitism in Clonostachys subgenus Bionectria (Fungi, Ascomycota, Hypocreales). Evolutionary application, doi: 10.1111/eva.13134
99	Clonostachys chloroleuca CBS 570.77	2	CCHL570.77T00015906_1; CCHL570.77T00019347_1	Broberg et al., 2020	Comparative genomics highlights the importance of drug efflux transporters during evolution of mycoparasitism in Clonostachys subgenus Bionectria (Fungi, Ascomycota, Hypocreales). Evolutionary application, doi: 10.1111/eva.13134
100	Clonostachys spp CBS 192.96	1	CLO192.96T00011774_1	Broberg et al., 2020	Comparative genomics highlights the importance of drug efflux transporters during evolution of mycoparasitism in Clonostachys subgenus Bionectria (Fungi, Ascomycota, Hypocreales). Evolutionary application, doi: 10.1111/eva.13134
5	Colletotrichum chlorophyti NTL11	0		Gan P et al., 2017	Draft Genome Assembly of Colletotrichum chlorophyti, a Pathogen of Herbaceous Plants. Genome Announc. 2017 Mar 9;5(10).
6	Colletotrichum fioriniae PJ7	0		Baroncelli R et al., 2014	Draft Genome Sequence of Colletotrichum acutatum Sensu Lato (Colletotrichum fioriniae). Genome Announc. 2014 Apr 10;2(2)
7	Colletotrichum graminicola M1.001	0		O'Connell RJ et al., 2012	Lifestyle transitions in plant pathogenic Colletotrichum fungi deciphered by genome and transcriptome analyses. Nat Genet. 2012 Sep;44(9):1060-5
8	Colletotrichum higginsianum IMI 349063	0		Zampounis A et al., 2016	Genome Sequence and Annotation of Colletotrichum higginsianum, a Causal Agent of Crucifer Anthracnose Disease. Genome Announc. 2016 Aug 18;4(4). pii: e00821-16
9	Colletotrichum incanum MAFF 238712	0		Gan P et al., 2016	Genus-Wide Comparative Genome Analyses of Colletotrichum Species Reveal Specific Gene Family Losses and Gains during Adaptation to Specific Infection Lifestyles. Genome Biology and Evolution 8(5):evw089
10	Colletotrichum nymphaeae SA-01	0		Baroncelli R et al., 2016	Gene family expansions and contractions are associated with host range in plant pathogens of the genus Colletotrichum. BMC Genomics. 2016 Aug 5;17:555.
11	Colletotrichum orbiculare 104-T	0		Gan P et al., 2013	Comparative genomic and transcriptomic analyses reveal the hemibiotrophic stage shift of Colletotrichum fungi. New Phytol. 2013 Mar;197(4):1236-49
12	Colletotrichum orchidophilum IMI 309357	0		Baroncelli R et al., 2018	Whole-Genome Sequence of the Orchid Anthracnose Pathogen Colletotrichum orchidophilum. Mol Plant Microbe Interact. 2018 Oct;31(10):979-981.
13	Colletotrichum salicis CBS607.94	0		Baroncelli R et al., 2016	Gene family expansions and contractions are associated with host range in plant pathogens of the genus Colletotrichum. BMC Genomics. 2016 Aug 5;17:555.
14	Colletotrichum simmondsii CBS122122	0		Baroncelli R et al., 2016	Gene family expansions and contractions are associated with host range in plant pathogens of the genus Colletotrichum. BMC Genomics. 2016 Aug 5;17:555.
15	Colletotrichum tofieldiae 0861	0		Hacquard S et al., 2016	Survival trade-offs in plant roots during colonization by closely related beneficial and pathogenic fungi. Nat Commun. 2016 May 6;7:11362.
16	Coniochaeta ligniaria NRRL 30616 v1.0	0		Jimenez DJ et al., 2017	Draft Genome Sequence of Coniochaeta ligniaria NRRL 30616, a Lignocellulolytic Fungus for Bioabatement of Inhibitors in Plant Biomass Hydrolysates. Genome Announc. 2017 Jan 26;5(4). pii: e01476-16.
17	Coniochaeta sp. 2T2.1 v1.0	0		Mondo SJ et al., 2019	Genome expansion by allopolyploidization in the fungal strain Coniochaeta 2T2.1 and its exceptional lignocellulolytic machinery. Biotechnol Biofuels. 2019 Sep 23;12:229.
18	Cordyceps militaris CM01	1	GenBank: EGX93582.1	Zheng P et al., 2011	Genome sequence of the insect pathogenic fungus Cordyceps militaris, a valued traditional Chinese medicine. Genome Biol. 2011 Nov 23;12(11):R116.
19	Cryphonectria parasitica EP155 v2.0	0		Crouch JA et al., 2020	Genome Sequence of the Chestnut Blight Fungus Cryphonectria parasitica EP155: A Fundamental Resource for an Archetypical Invasive Plant Pathogen. Phytopathology. 2020 Apr 17:PHYTO12190478A.
20	Daldinia eschscholtzii EC12 v1.0	0		Wu W et al., 2017	Characterization of four endophytic fungi as potential consolidated bioprocessing hosts for conversion of lignocellulose into advanced biofuels. Appl Microbiol Biotechnol. 2017 Mar;101(6):2603-2618.
21	Diaporthe ampelina UCDDA912	0		Morales-Cruz A et al., 2015	Distinctive expansion of gene families associated with plant cell wall degradation, secondary metabolism, and nutrient uptake in the genomes of grapevine trunk pathogens. BMC Genomics. 2015 Jun 19;16:469.
22	Escovopsis weberi CC031208-10	0		de Man TJ et al., 2016	Small genome of the fungus Escovopsis weberi, a specialized disease agent of ant agriculture. Proc Natl Acad Sci U S A. 2016 Mar 29;113(13):3567-72.
23	Eutypa lata UCREL1	0		Blanco-Ulate B et al., 2013	Draft Genome Sequence of the Grapevine Dieback Fungus Eutypa lata UCR-EL1. Genome Announc. 2013 May 30;1(3). pii: e00228-13.
24	Fusarium fujikuroi IMI 58289	0		Wiemann P et al., 2013	Deciphering the cryptic genome: genome-wide analyses of the rice pathogen Fusarium fujikuroi reveal complex regulation of secondary metabolism and novel metabolites. PLoS Pathog. 2013;9(6):e1003475.
25	Fusarium graminearum v1.0	0		Cuomo CA et al., 2007	The Fusarium graminearum genome reveals a link between localized polymorphism and pathogen specialization. Science. 2007 Sep 7;317(5843):1400-2.
26	Fusarium oxysporum Fo47	0		DeIulio GA et al., 2018	Kinome Expansion in the Fusarium oxysporum Species Complex Driven by Accessory Chromosomes. mSphere. 2018 Jun 13;3(3). pii: e00231-18
27	Fusarium oxysporum NRRL 32931	0		DeIulio GA et al., 2018	Kinome Expansion in the Fusarium oxysporum Species Complex Driven by Accessory Chromosomes. mSphere. 2018 Jun 13;3(3). pii: e00231-18
28	Fusarium oxysporum f. sp. conglutinans race 2 54008 (PHW808)	1	JGI protein ID: 4570	DeIulio GA et al., 2018	Kinome Expansion in the Fusarium oxysporum Species Complex Driven by Accessory Chromosomes. mSphere. 2018 Jun 13;3(3). pii: e00231-18
29	Fusarium oxysporum f. sp. cubense tropical race 4 54006 (II5)	0		DeIulio GA et al., 2018	Kinome Expansion in the Fusarium oxysporum Species Complex Driven by Accessory Chromosomes. mSphere. 2018 Jun 13;3(3). pii: e00231-18
30	Fusarium oxysporum f. sp. lycopersici 4287 v2	0		Ma LJ et al., 2010	Comparative genomics reveals mobile pathogenicity chromosomes in Fusarium. Nature. 2010 Mar 18;464(7287):367-73
31	Fusarium oxysporum f. sp. lycopersici MN25 (FoMN25) NRRL 54003	0		DeIulio GA et al., 2018	Kinome Expansion in the Fusarium oxysporum Species Complex Driven by Accessory Chromosomes. mSphere. 2018 Jun 13;3(3). pii: e00231-18
32	Fusarium oxysporum f. sp. melonis (FoMelon) NRRL 26406	0		Ma LJ et al., 2014	Genome Sequence of Fusarium oxysporum f. sp. melonis Strain NRRL 26406, a Fungus Causing Wilt Disease on Melon. Genome Announc. 2014 Jul 31;2(4). pii: e00730-14
33	Fusarium oxysporum f. sp. pisi HDV247	0		Williams AH et al., 2016	Comparative genomics and prediction of conditionally dispensable sequences in legume-infecting Fusarium oxysporum formae speciales facilitates identification of candidate effectors. BMC Genomics. 2016 Mar 5;17:191.
34	Fusarium oxysporum f. sp. radicis-lycopersici 26381 (CL57)	0		DeIulio GA et al., 2018	Kinome Expansion in the Fusarium oxysporum Species Complex Driven by Accessory Chromosomes. mSphere. 2018 Jun 13;3(3). pii: e00231-18
35	Fusarium oxysporum f. sp. raphani 54005	0		DeIulio GA et al., 2018	Kinome Expansion in the Fusarium oxysporum Species Complex Driven by Accessory Chromosomes. mSphere. 2018 Jun 13;3(3). pii: e00231-18
36	Fusarium oxysporum f. sp. vasinfectum 25433 (Cotton)	0		DeIulio GA et al., 2018	Kinome Expansion in the Fusarium oxysporum Species Complex Driven by Accessory Chromosomes. mSphere. 2018 Jun 13;3(3). pii: e00231-18
37	Fusarium pseudograminearum CS3096	0		Gardiner DM et al., 2012	Comparative pathogenomics reveals horizontally acquired novel virulence genes in fungi infecting cereal hosts. PLoS Pathog. 2012 Sep;8(9):e1002952.
38	Fusarium verticillioides 7600 v2	0		Ma LJ et al., 2010	Comparative genomics reveals mobile pathogenicity chromosomes in Fusarium. Nature. 2010 Mar 18;464(7287):367-73.
39	Gaeumannomyces graminis var. tritici R3-111a-1	0		Okagaki LH et al., 2015	Genome Sequences of Three Phytopathogenic Species of the Magnaporthaceae Family of Fungi. G3 (Bethesda). 2015 Sep 28;5(12):2539-45
40	Grosmannia clavigera kw1407	0		DiGuistini S et al., 2011	Genome and transcriptome analyses of the mountain pine beetle-fungal symbiont Grosmannia clavigera, a lodgepole pine pathogen. Proc Natl Acad Sci U S A. 2011 Feb 8;108(6):2504-9
41	Hypoxylon sp. CI-4A v1.0	0		Wu W et al., 2017	Characterization of four endophytic fungi as potential consolidated bioprocessing hosts for conversion of lignocellulose into advanced biofuels. Appl Microbiol Biotechnol. 2017 Mar;101(6):2603-2618.
42	Hypoxylon sp. CO27-5 v1.0	0		Wu W et al., 2017	Characterization of four endophytic fungi as potential consolidated bioprocessing hosts for conversion of lignocellulose into advanced biofuels. Appl Microbiol Biotechnol. 2017 Mar;101(6):2603-2618.
43	Hypoxylon sp. EC38 v3.0	0		Wu W et al., 2017	Characterization of four endophytic fungi as potential consolidated bioprocessing hosts for conversion of lignocellulose into advanced biofuels. Appl Microbiol Biotechnol. 2017 Mar;101(6):2603-2618.
44	Ilyonectria sp. v1.0	0		Liao HL et al., 2019	Fungal Endophytes of Populus trichocarpa Alter Host Phenotype, Gene Expression, and Rhizobiome Composition. Mol Plant Microbe Interact. 2019 Jul;32(7):853-864
45	Magnaporthe oryzae 70-15 v3.0	0		Dean RA et al., 2005	The genome sequence of the rice blast fungus Magnaporthe grisea. Nature. 2005 Apr 21;434(7036):980-6
46	Magnaporthiopsis poae ATCC 64411	0		Okagaki LH et al., 2015	Genome Sequences of Three Phytopathogenic Species of the Magnaporthaceae Family of Fungi. G3 (Bethesda). 2015 Sep 28;5(12):2539-45
47	Metarhizium acridum CQMa 102	1	GenBank: EFY89875.1	Gao Q et al., 2011	Genome sequencing and comparative transcriptomics of the model entomopathogenic fungi Metarhizium anisopliae and M. acridum. PLoS Genet. 2011 Jan 6;7(1):e1001264.
48	Metarhizium robertsii ARSEF 23	1	GenBank: EFZ03075.1	Hu X et al., 2014	Trajectory and genomic determinants of fungal-pathogen speciation and host adaptation. Proc Natl Acad Sci U S A. 2014 Nov 25;111(47):16796-801
49	Microdochium bolleyi J235TASD1 v1.0	0		David AS et al., 2016	Draft Genome Sequence of Microdochium bolleyi, a Dark Septate Fungal Endophyte of Beach Grass. Genome Announc. 2016 Apr 28;4(2). pii: e00270-16.
50	Myceliophthora thermophila (Sporotrichum thermophile) v2.0	0		Berka RM et al., 2011	Comparative genomic analysis of the thermophilic biomass-degrading fungi Myceliophthora thermophila and Thielavia terrestris. Nat Biotechnol. 2011 Oct 2;29(10):922-7.
51	Nectria haematococca v2.0	0		Coleman JJ et al., 2009	The genome of Nectria haematococca: contribution of supernumerary chromosomes to gene expansion. PLoS Genet. 2009 Aug;5(8):e1000618.
52	Neonectria ditissima R09/05	0		Gomez-Cortecero A et al., 2015	Draft Genome Sequence of a European Isolate of the Apple Canker Pathogen Neonectria ditissima. Genome Announc. 2015 Nov 19;3(6). pii: e01243-15
53	Neurospora crassa FGSC 73 trp-3 v1.0	1	JGI protein ID: 1204288	Baker SE et al., 2015	Draft Genome Sequence of Neurospora crassa Strain FGSC 73. Genome Announc. 2015 Apr 2;3(2). pii: e00074-15
54	Neurospora crassa OR74A v2.0	1	GenBank: EAA27128.1	Galagan JE et al., 2003	The genome sequence of the filamentous fungus Neurospora crassa. Nature. 2003 Apr 24;422(6934):859-68.
55	Neurospora tetrasperma FGSC 2508 mat A	1	GenBank: XP_009851654.1	Ellison CE et al., 2011	Massive changes in genome architecture accompany the transition to self-fertility in the filamentous fungus Neurospora tetrasperma. Genetics. 2011 Sep;189(1):55-69.
56	Neurospora tetrasperma FGSC 2509 mat A	1	JGI protein ID: 67562	Ellison CE et al., 2011	Massive changes in genome architecture accompany the transition to self-fertility in the filamentous fungus Neurospora tetrasperma. Genetics. 2011 Sep;189(1):55-69.
57	Ophiostoma novo-ulmi subsp. novo-ulmi H327	0		Forgetta V et al., 2013	Sequencing of the Dutch elm disease fungus genome using the Roche/454 GS-FLX Titanium System in a comparison of multiple genomics core facilities. J Biomol Tech. 2013 Apr;24(1):39-49.
58	Ophiostoma piceae UAMH 11346	0		Haridas S et al., 2013	The genome and transcriptome of the pine saprophyte Ophiostoma piceae, and a comparison with the bark beetle-associated pine pathogen Grosmannia clavigera. BMC Genomics. 2013 Jun 2;14:373
59	Phaeoacremonium aleophilum UCRPA7	0		Blanco-Ulate B et al., 2013	Draft Genome Sequence of the Ascomycete Phaeoacremonium aleophilum Strain UCR-PA7, a Causal Agent of the Esca Disease Complex in Grapevines. Genome Announc. 2013 Jun 27;1(3). pii: e00390-13
60	Pochonia chlamydosporia 170			Wang G et al., 2016
61	Podospora anserina S mat+	0		Espagne E et al., 2008	The genome sequence of the model ascomycete fungus Podospora anserina. Genome Biol. 2008;9(5):R77.
62	Pseudomassariella vexata CBS 129021 v1.0	0		Mondo SJ et al., 2017	Widespread adenine N6-methylation of active genes in fungi. Nat Genet. 2017 Jun;49(6):964-968.
63	Sodiomyces alkalinus v1.0	0		Grum-Grzhimaylo AA et al., 2018	The obligate alkalophilic soda-lake fungus Sodiomyces alkalinus has shifted to a protein diet. Mol Ecol. 2018 Dec;27(23):4808-4819.
64	Thielavia terrestris v2.0	0		Berka RM et al., 2011	Comparative genomic analysis of the thermophilic biomass-degrading fungi Myceliophthora thermophila and Thielavia terrestris. Nat Biotechnol. 2011 Oct 2;29(10):922-7.
65	Tolypocladium inflatum NRRL 8044	1	JGI protein ID: 197763	Bushley KE et al., 2013	The genome of tolypocladium inflatum: evolution, organization, and expression of the cyclosporin biosynthetic gene cluster. PLoS Genet. 2013 Jun;9(6):e1003496
66	Trichoderma arundinaceum IBT 40837	0		Proctor RH et al., 2018	Evolution of structural diversity of trichothecenes, a family of toxins produced by plant pathogenic and entomopathogenic fungi. PLoS Pathog. 2018 Apr 12;14(4):e1006946
67	Trichoderma asperellum CBS 433.97 v1.0	1	JGI protein ID: 177907	Druzhinina IS et al., 2018	Massive lateral transfer of genes encoding plant cell wall-degrading enzymes to the mycoparasitic fungus Trichoderma from its plant-associated hosts. PLoS Genet. 2018 Apr 9;14(4):e1007322
68	Trichoderma virens Gv29-8 V2.0	1	JGI protein ID: 226130	Kubicek CP et al., 2011	Comparative genome sequence analysis underscores mycoparasitism as the ancestral life style of Trichoderma. Genome Biol. 2011;12(4):R40
69	Trichoderma atrobrunneum ITEM 908	0		Fanelli F et al., 2018	Genomic characterization of Trichoderma atrobrunneum (T. harzianum species complex) ITEM 908: insight into the genetic endowment of a multi-target biocontrol strain. BMC Genomics. 2018 Sep 11;19(1):662.
70	Trichoderma atroviride v2.0 206040	1	GenBank: EHK42428.1	Kubicek CP et al., 2011	Comparative genome sequence analysis underscores mycoparasitism as the ancestral life style of Trichoderma. Genome Biol. 2011;12(4):R40
71	Trichoderma brevicompactum IBT40841	0		Proctor RH et al., 2018	Evolution of structural diversity of trichothecenes, a family of toxins produced by plant pathogenic and entomopathogenic fungi. PLoS Pathog. 2018 Apr 12;14(4):e1006946
72	Trichoderma citrinoviride TUCIM 6016 v4.0	0		Druzhinina IS et al., 2018	Massive lateral transfer of genes encoding plant cell wall-degrading enzymes to the mycoparasitic fungus Trichoderma from its plant-associated hosts. PLoS Genet. 2018 Apr 9;14(4):e1007322
73	Trichoderma gamsii T6085	0		Baroncelli R et al., 2016	Draft Whole-Genome Sequence of Trichoderma gamsii T6085, a Promising Biocontrol Agent of Fusarium Head Blight on Wheat. Genome Announc. 2016 Feb 18;4(1). pii: e01747-15
74	Trichoderma guizhouense NJAU 4742	0		Druzhinina IS et al., 2018	Massive lateral transfer of genes encoding plant cell wall-degrading enzymes to the mycoparasitic fungus Trichoderma from its plant-associated hosts. PLoS Genet. 2018 Apr 9;14(4):e1007322
75	Trichoderma hamatum GD12	0		Studholme DJ et al., 2013	Investigating the beneficial traits of Trichoderma hamatum GD12 for sustainable agriculture-insights from genomics. Front Plant Sci. 2013 Jul 30;4:258.
76	Trichoderma harzianum CBS 226.95 v1.0	0		Druzhinina IS et al., 2018	Massive lateral transfer of genes encoding plant cell wall-degrading enzymes to the mycoparasitic fungus Trichoderma from its plant-associated hosts. PLoS Genet. 2018 Apr 9;14(4):e1007322
77	Trichoderma harzianum TR274 v1.0	0		Kubicek CP et al., 2019	Evolution and comparative genomics of the most common Trichoderma species. BMC Genomics. 2019 Jun 12;20(1):485
78	Trichoderma longibrachiatum ATCC 18648 v3.0	0		Druzhinina IS et al., 2018	Massive lateral transfer of genes encoding plant cell wall-degrading enzymes to the mycoparasitic fungus Trichoderma from its plant-associated hosts. PLoS Genet. 2018 Apr 9;14(4):e1007322
79	Trichoderma parareesei CBS 125925	0		Yang D et al., 2015	Genome Sequence and Annotation of Trichoderma parareesei, the Ancestor of the Cellulase Producer Trichoderma reesei. Genome Announc. 2015 Aug 13;3(4). pii: e00885-15
80	Trichoderma pleuroti TPhu1	0		Marik T et al., 2017	Diversity Profile and Dynamics of Peptaibols Produced by Green Mould Trichoderma Species in Interactions with Their Hosts Agaricus bisporus and Pleurotus ostreatus. Chem Biodivers. 2017 Jun;14(6).
81	Trichoderma reesei QM6a	0		Li WC et al., 2017	Trichoderma reesei complete genome sequence, repeat-induced point mutation, and partitioning of CAZyme gene clusters. Biotechnol Biofuels. 2017 Jul 3;10:170.
82	Trichoderma reesei RUT C-30 v1.0	0		Jourdier E et al., 2017	Proximity ligation scaffolding and comparison of two Trichoderma reesei strains genomes. Biotechnol Biofuels. 2017 Jun 12;10:151
83	Trichoderma reesei v2.0	0		Martinez D et al., 2008	Genome sequencing and analysis of the biomass-degrading fungus Trichoderma reesei (syn. Hypocrea jecorina). Nat Biotechnol. 2008 May;26(5):553-60.
84	Trichoderma virens Gv29-8 v2.0	1	JGI protein ID: 67227	Kubicek CP et al., 2011	Comparative genome sequence analysis underscores mycoparasitism as the ancestral life style of Trichoderma. Genome Biol. 2011;12(4):R40
85	Ustilaginoidea virens	0		Kumagai T et al., 2016	Genome Sequence of Ustilaginoidea virens IPU010, a Rice Pathogenic Fungus Causing False Smut. Genome Announc. 2016 May 5;4(3). pii: e00306-16.
86	Verticillium alfalfae VaMs.102	0		Klosterman SJ et al., 2011	Comparative genomics yields insights into niche adaptation of plant vascular wilt pathogens. PLoS Pathog. 2011 Jul;7(7):e1002137.
87	Verticillium dahliae VdLs.17	0		Klosterman SJ et al., 2011	Comparative genomics yields insights into niche adaptation of plant vascular wilt pathogens. PLoS Pathog. 2011 Jul;7(7):e1002137.
